# Supplementary material for: Taxonomic notes on the ground beetles in the genus Trephionus Bates, 1883 from central Honshu, Japan (Coleoptera, Carabidae, Sphodrini, Synuchina)
Source: Zookeys. 2018 Mar 12;(742):91–104. doi: 10.3897/zookeys.742.23752 (PMC5904455; doi:10.3897/zookeys.742.23752)
Supplement: XML Treatment for Trephionus cylindriphallus [file zookeys.742.23752-treatment2.xml]

<!DOCTYPE tp:taxon-treatment
  PUBLIC "-//TaxonX//DTD Taxonomic Treatment Publishing DTD v0 20100105//EN" "tax-treatment-NSO.dtd">
<tp:taxon-treatment xmlns:tp="http://www.plazi.org/taxpub"><tp:treatment-meta><kwd-group><label>Taxon classification</label><kwd><named-content xmlns:xlink="http://www.w3.org/1999/xlink" content-type="kingdom">Animalia</named-content></kwd><kwd><named-content xmlns:xlink="http://www.w3.org/1999/xlink" content-type="order">Coleoptera</named-content></kwd><kwd><named-content xmlns:xlink="http://www.w3.org/1999/xlink" content-type="family">Carabidae</named-content></kwd></kwd-group><mixed-citation publication-type="journal"><person-group><name><surname>Sasakawa</surname><given-names>Kôji</given-names></name><name><surname>Itô</surname><given-names>Hirotarô</given-names></name></person-group><article-title>Taxonomic notes on the ground beetles in the genus <italic><tp:taxon-name><tp:taxon-name-part taxon-name-part-type="genus" reg="Trephionus">Trephionus</tp:taxon-name-part></tp:taxon-name></italic> Bates, 1883 from central Honshu, Japan (<tp:taxon-name><tp:taxon-name-part taxon-name-part-type="order">Coleoptera</tp:taxon-name-part></tp:taxon-name>, <tp:taxon-name><tp:taxon-name-part taxon-name-part-type="family">Carabidae</tp:taxon-name-part></tp:taxon-name>, <tp:taxon-name><tp:taxon-name-part taxon-name-part-type="tribe">Sphodrini</tp:taxon-name-part></tp:taxon-name>, <tp:taxon-name><tp:taxon-name-part taxon-name-part-type="subtribe">Synuchina</tp:taxon-name-part></tp:taxon-name>)</article-title><source>Zookeys</source><day>12</day><month>3</month><year>2018</year><volume>2018</volume><issue>742</issue><fpage>91</fpage><lpage>104</lpage><pub-id pub-id-type="doi">10.3897/zookeys.742.23752</pub-id></mixed-citation></tp:treatment-meta><tp:nomenclature><tp:taxon-name>
            <tp:taxon-name-part taxon-name-part-type="genus" reg="Trephionus">Trephionus</tp:taxon-name-part>
            <tp:taxon-name-part taxon-name-part-type="species" reg="cylindriphallus">cylindriphallus</tp:taxon-name-part>
            <object-id xmlns:xlink="http://www.w3.org/1999/xlink" content-type="zoobank" xlink:type="simple">http://zoobank.org/254816FE-CBF7-43B4-89EB-A0245546473C</object-id>
          </tp:taxon-name><tp:taxon-authority>Sasakawa</tp:taxon-authority><tp:taxon-status xmlns:xlink="http://www.w3.org/1999/xlink" xlink:type="simple">sp. n.</tp:taxon-status><xref ref-type="fig" rid="F2">[Japanese name: Chichibu-hoso-hirata-gomimushi] Figs 3</xref><xref ref-type="fig" rid="F3">, 12</xref><xref ref-type="fig" rid="F3">, 13</xref></tp:nomenclature><tp:treatment-sec sec-type="type material" id="SECID0EHHAE"><title>Type material.</title><p>Holotype: ♂, Kawamata, University Forest in Chichibu, The University of Tokyo, Ôtaki, Chichibu-shi, Saitama Pref., 16.X.2009, N. Nishiyama leg. Paratypes: 1♂2♀, same data as the holotype; 1♂3♀, same locality as the holotype (1♂, 17.X.2008, K. Ômura leg.; 1♀, 1.IX.2005, Ômura leg.; 1♀, 6.X.2005, Ômura leg.; 1♀, 10.IX.2009, K. Nishiyama leg.); 1♂, Ôjiro near Abe Pass, Minobu-cho, Yamanashi Pref., 1–2.X.2003, K. Sasakawa leg.; 1♂, Shimakura-rindô, asl. ca. 1000 m, Ôshika-mura, Nagano Pref., 14.IX.1998, M. Hama leg.</p></tp:treatment-sec><tp:treatment-sec sec-type="diagnosis" id="SECID0EMHAE"><title>Diagnosis.</title><p>Similar to <italic><tp:taxon-name><tp:taxon-name-part taxon-name-part-type="genus" reg="Trephionus">T.</tp:taxon-name-part> <tp:taxon-name-part taxon-name-part-type="species" reg="kinoshitai">kinoshitai</tp:taxon-name-part></tp:taxon-name></italic> and <italic><tp:taxon-name><tp:taxon-name-part taxon-name-part-type="genus" reg="Trephionus">T.</tp:taxon-name-part> <tp:taxon-name-part taxon-name-part-type="species" reg="niumontanus">niumontanus</tp:taxon-name-part></tp:taxon-name></italic> sp. n. in having secondary setae on dorsal side of mid and hind tarsal segment 5, but distinguished from the former by barely sinuate lateral margin of pronotum near base and from the latter by smaller body.</p></tp:treatment-sec><tp:treatment-sec sec-type="description" id="SECID0EIIAE"><title>Description.</title><p>Body length: ♂, 8.9–9.8 mm (mean ± SD: 9.4 ± 0.36 mm, n = 5); ♀, 8.2–10.0 mm (mean ± SD: 9.3 ± 0.84 mm, n = 5). <abbrev xmlns:xlink="http://www.w3.org/1999/xlink" xlink:title="pronotum index" id="ABBRID0EOIAE" xlink:type="simple">PI</abbrev>: ♂, 1.23–1.25 (mean: 1.24, n = 5); ♀, 1.19–1.24 (mean: 1.22, n = 5). Dorsal surface blackish brown to black. Pronotal lateral margins before hind angles barely sinuate (Fig. <xref ref-type="fig" rid="F2">3</xref>). Mid and hind tarsal segment 1 bisulcate, segment 5 with two secondary setae on dorsal side. Apex of aedeagus rounded; endophallus (Figs <xref ref-type="fig" rid="F3">12</xref>, <xref ref-type="fig" rid="F3">13</xref>) stout, almost straight, directed posteriorly; gonopore opening directed right-dorsolaterally; dorsobasal lobe barely swollen; right laterobasal lobe widely swollen, with <abbrev xmlns:xlink="http://www.w3.org/1999/xlink" xlink:title="basal diameter" id="ABBRID0E5IAE" xlink:type="simple">BD</abbrev> as wide as <abbrev xmlns:xlink="http://www.w3.org/1999/xlink" xlink:title="width of the aedeagus" id="ABBRID0ECJAE" xlink:type="simple">AW</abbrev>; left laterobasal lobe absent; dorsoapical lobe semi-ellipsoid, with <abbrev xmlns:xlink="http://www.w3.org/1999/xlink" xlink:title="basal diameter" id="ABBRID0EGJAE" xlink:type="simple">BD</abbrev> less than half of <abbrev xmlns:xlink="http://www.w3.org/1999/xlink" xlink:title="width of the aedeagus" id="ABBRID0EKJAE" xlink:type="simple">AW</abbrev>; sclerotization of sclerotized lobe weaker than of aedeagus; anteroposterior length of sclerotized rim of gonopore as long as proximodistal length of sclerotized lobe.</p></tp:treatment-sec><tp:treatment-sec sec-type="etymology" id="SECID0EOJAE"><title>Etymology.</title><p>The name refers to the robust, cylindrical shape of the endophallus.</p><!--PageBreak--></tp:treatment-sec><tp:treatment-sec><!--Section generated to contain objects referenced in tp:taxon-treatment.--><fig id="F2" position="float" orientation="portrait"><label>Figures 2–9.</label><caption><p>Dorsal view of <italic><tp:taxon-name><tp:taxon-name-part taxon-name-part-type="genus" reg="Trephionus">Trephionus</tp:taxon-name-part></tp:taxon-name></italic> species: <bold>2</bold> <italic><tp:taxon-name><tp:taxon-name-part taxon-name-part-type="genus" reg="Trephionus">T.</tp:taxon-name-part> <tp:taxon-name-part taxon-name-part-type="species" reg="kinoshitai">kinoshitai</tp:taxon-name-part></tp:taxon-name></italic>, male from Mt. Shirouma <bold>3</bold> <italic><tp:taxon-name><tp:taxon-name-part taxon-name-part-type="genus" reg="Trephionus">T.</tp:taxon-name-part> <tp:taxon-name-part taxon-name-part-type="species" reg="cylindriphallus">cylindriphallus</tp:taxon-name-part></tp:taxon-name></italic> sp. n., holotype male <bold>4</bold> <italic><tp:taxon-name><tp:taxon-name-part taxon-name-part-type="genus" reg="Trephionus">T.</tp:taxon-name-part> <tp:taxon-name-part taxon-name-part-type="species" reg="niumontanus">niumontanus</tp:taxon-name-part></tp:taxon-name></italic> sp. n., holotype male <bold>5</bold> <italic><tp:taxon-name><tp:taxon-name-part taxon-name-part-type="genus" reg="Trephionus">T.</tp:taxon-name-part> <tp:taxon-name-part taxon-name-part-type="species" reg="babai">babai</tp:taxon-name-part></tp:taxon-name></italic>, male from Mt. Ishikiri <bold>6</bold> <italic><tp:taxon-name><tp:taxon-name-part taxon-name-part-type="genus" reg="Trephionus">T.</tp:taxon-name-part> <tp:taxon-name-part taxon-name-part-type="species" reg="shibataianus">shibataianus</tp:taxon-name-part></tp:taxon-name></italic>, male from Mt. Naka <bold>7</bold> <italic><tp:taxon-name><tp:taxon-name-part taxon-name-part-type="genus" reg="Trephionus">T.</tp:taxon-name-part> <tp:taxon-name-part taxon-name-part-type="species" reg="inexpectatus">inexpectatus</tp:taxon-name-part></tp:taxon-name></italic> sp. n., holotype male <bold>8</bold> <italic><tp:taxon-name><tp:taxon-name-part taxon-name-part-type="genus" reg="Trephionus">T.</tp:taxon-name-part> <tp:taxon-name-part taxon-name-part-type="species" reg="abiba">abiba</tp:taxon-name-part></tp:taxon-name></italic> sp. n., holotype male <bold>9</bold> <italic><tp:taxon-name><tp:taxon-name-part taxon-name-part-type="genus" reg="Trephionus">T.</tp:taxon-name-part> <tp:taxon-name-part taxon-name-part-type="species" reg="bifidilobatus">bifidilobatus</tp:taxon-name-part></tp:taxon-name></italic> sp. n., holotype male.</p></caption><graphic xmlns:xlink="http://www.w3.org/1999/xlink" xlink:href="zookeys-742-091-g002.jpg" position="float" orientation="portrait" xlink:type="simple" id="oo_190681.jpg"/></fig><fig id="F3" position="float" orientation="portrait"><label>Figures 10–19.</label><caption><p>Left lateral (<bold>a</bold>) and dorsal (<bold>b</bold>) views of the endophallus and ventral view of the aedeagal apex (<bold>c</bold>) of <italic><tp:taxon-name><tp:taxon-name-part taxon-name-part-type="genus" reg="Trephionus">Trephionus</tp:taxon-name-part></tp:taxon-name></italic> spp.: <bold>10</bold> <italic><tp:taxon-name><tp:taxon-name-part taxon-name-part-type="genus" reg="Trephionus">T.</tp:taxon-name-part> <tp:taxon-name-part taxon-name-part-type="species" reg="kinoshitai">kinoshitai</tp:taxon-name-part></tp:taxon-name></italic> from Mt. Shirouma <bold>11</bold> another specimen of <italic><tp:taxon-name><tp:taxon-name-part taxon-name-part-type="genus" reg="Trephionus">T.</tp:taxon-name-part> <tp:taxon-name-part taxon-name-part-type="species" reg="kinoshitai">kinoshitai</tp:taxon-name-part></tp:taxon-name></italic> from Mt. Shirouma, showing directions and examples of measurements for descriptions <bold>12</bold> <italic><tp:taxon-name><tp:taxon-name-part taxon-name-part-type="genus" reg="Trephionus">T.</tp:taxon-name-part> <tp:taxon-name-part taxon-name-part-type="species" reg="cylindriphallus">cylindriphallus</tp:taxon-name-part></tp:taxon-name></italic> sp. n., holotype male; <bold>13</bold> <italic><tp:taxon-name><tp:taxon-name-part taxon-name-part-type="genus" reg="Trephionus">T.</tp:taxon-name-part> <tp:taxon-name-part taxon-name-part-type="species" reg="cylindriphallus">cylindriphallus</tp:taxon-name-part></tp:taxon-name></italic> sp. n., a paratype male from Abe Pass <bold>14</bold> <italic><tp:taxon-name><tp:taxon-name-part taxon-name-part-type="genus" reg="Trephionus">T.</tp:taxon-name-part> <tp:taxon-name-part taxon-name-part-type="species" reg="niumontanus">niumontanus</tp:taxon-name-part></tp:taxon-name></italic> sp. n., holotype male <bold>15</bold> <italic><tp:taxon-name><tp:taxon-name-part taxon-name-part-type="genus" reg="Trephionus">T.</tp:taxon-name-part> <tp:taxon-name-part taxon-name-part-type="species" reg="babai">babai</tp:taxon-name-part></tp:taxon-name></italic> from Mt. Ishikiri; <bold>16</bold> <italic><tp:taxon-name><tp:taxon-name-part taxon-name-part-type="genus" reg="Trephionus">T.</tp:taxon-name-part> <tp:taxon-name-part taxon-name-part-type="species" reg="shibataianus">shibataianus</tp:taxon-name-part></tp:taxon-name></italic> from Mt. Naka <bold>17</bold> <italic><tp:taxon-name><tp:taxon-name-part taxon-name-part-type="genus" reg="Trephionus">T.</tp:taxon-name-part> <tp:taxon-name-part taxon-name-part-type="species" reg="inexpectatus">inexpectatus</tp:taxon-name-part></tp:taxon-name></italic> sp. n., holotype male <bold>18</bold> <italic><tp:taxon-name><tp:taxon-name-part taxon-name-part-type="genus" reg="Trephionus">T.</tp:taxon-name-part> <tp:taxon-name-part taxon-name-part-type="species" reg="abiba">abiba</tp:taxon-name-part></tp:taxon-name></italic> sp. n., holotype male <bold>19</bold> <italic><tp:taxon-name><tp:taxon-name-part taxon-name-part-type="genus" reg="Trephionus">T.</tp:taxon-name-part> <tp:taxon-name-part taxon-name-part-type="species" reg="bifidilobatus">bifidilobatus</tp:taxon-name-part></tp:taxon-name></italic> sp. n., holotype male. Abbreviations: <abbrev xmlns:xlink="http://www.w3.org/1999/xlink" xlink:title="width of the aedeagus" id="ABBRID0E2QAG" xlink:type="simple">AW</abbrev>, the width of the aedeagus at the ostium from the dorsal view; <abbrev xmlns:xlink="http://www.w3.org/1999/xlink" xlink:title="basal diameter" id="ABBRID0E6QAG" xlink:type="simple">BD</abbrev>, the basal diameter of the lobe from dorsal view; da, dorsoapical lobe; db, dorsobasal lobe; go, gonopore; lb, left laterobasal lobe; rb, right laterobasal lobe; sl, sclerotized lobe.</p></caption><graphic xmlns:xlink="http://www.w3.org/1999/xlink" xlink:href="zookeys-742-091-g003.jpg" position="float" orientation="portrait" xlink:type="simple" id="oo_190682.jpg"/></fig></tp:treatment-sec></tp:taxon-treatment>
