# Supplementary material for: Taxonomic notes on the ground beetles in the genus Trephionus Bates, 1883 from central Honshu, Japan (Coleoptera, Carabidae, Sphodrini, Synuchina)
Source: Zookeys. 2018 Mar 12;(742):91–104. doi: 10.3897/zookeys.742.23752 (PMC5904455; doi:10.3897/zookeys.742.23752)
Supplement: XML Treatment for Trephionus shibataianus [file zookeys.742.23752-treatment5.xml]

<!DOCTYPE tp:taxon-treatment
  PUBLIC "-//TaxonX//DTD Taxonomic Treatment Publishing DTD v0 20100105//EN" "tax-treatment-NSO.dtd">
<tp:taxon-treatment xmlns:tp="http://www.plazi.org/taxpub"><tp:treatment-meta><kwd-group><label>Taxon classification</label><kwd><named-content xmlns:xlink="http://www.w3.org/1999/xlink" content-type="kingdom">Animalia</named-content></kwd><kwd><named-content xmlns:xlink="http://www.w3.org/1999/xlink" content-type="order">Coleoptera</named-content></kwd><kwd><named-content xmlns:xlink="http://www.w3.org/1999/xlink" content-type="family">Carabidae</named-content></kwd></kwd-group><mixed-citation publication-type="journal"><person-group><name><surname>Sasakawa</surname><given-names>Kôji</given-names></name><name><surname>Itô</surname><given-names>Hirotarô</given-names></name></person-group><article-title>Taxonomic notes on the ground beetles in the genus <italic><tp:taxon-name><tp:taxon-name-part taxon-name-part-type="genus" reg="Trephionus">Trephionus</tp:taxon-name-part></tp:taxon-name></italic> Bates, 1883 from central Honshu, Japan (<tp:taxon-name><tp:taxon-name-part taxon-name-part-type="order">Coleoptera</tp:taxon-name-part></tp:taxon-name>, <tp:taxon-name><tp:taxon-name-part taxon-name-part-type="family">Carabidae</tp:taxon-name-part></tp:taxon-name>, <tp:taxon-name><tp:taxon-name-part taxon-name-part-type="tribe">Sphodrini</tp:taxon-name-part></tp:taxon-name>, <tp:taxon-name><tp:taxon-name-part taxon-name-part-type="subtribe">Synuchina</tp:taxon-name-part></tp:taxon-name>)</article-title><source>Zookeys</source><day>12</day><month>3</month><year>2018</year><volume>2018</volume><issue>742</issue><fpage>91</fpage><lpage>104</lpage><pub-id pub-id-type="doi">10.3897/zookeys.742.23752</pub-id></mixed-citation></tp:treatment-meta><tp:nomenclature><tp:taxon-name>
            <tp:taxon-name-part taxon-name-part-type="genus" reg="Trephionus">Trephionus</tp:taxon-name-part>
            <tp:taxon-name-part taxon-name-part-type="species" reg="shibataianus">shibataianus</tp:taxon-name-part>
          </tp:taxon-name><tp:taxon-authority>Habu, 1978</tp:taxon-authority><xref ref-type="fig" rid="F2">[Japanese name: Shibata-hoso-hirata-gomimushi] Figs 6</xref><xref ref-type="fig" rid="F3">, 16</xref><!--PageBreak--><tp:nomenclature-citation-list><tp:nomenclature-citation><tp:taxon-name>
                <tp:taxon-name-part taxon-name-part-type="genus" reg="Trephionus">Trephionus</tp:taxon-name-part> <tp:taxon-name-part taxon-name-part-type="species" reg="shibataianus">shibataianus</tp:taxon-name-part></tp:taxon-name><comment>: <xref ref-type="bibr" rid="B4">Habu (1978)</xref>: 405, figs 803, 816, 825, 826, 830, 832 (holotype ♂, “Inago Spa, Nagano Pref.” [the foot of Mt. Naka, the Yatsugatake Mountains]); <xref ref-type="bibr" rid="B16">Tanaka (1985)</xref>: 135, plate 25-fig. 11 (part); <xref ref-type="bibr" rid="B17">Yoshitake et al. (2011)</xref>: 14 (part); Hovorka and Sciaky (<xref ref-type="bibr" rid="B5">2017</xref>): 794.</comment></tp:nomenclature-citation></tp:nomenclature-citation-list></tp:nomenclature><tp:treatment-sec sec-type="material" id="SECID0EYVAE"><title>Material examined.</title><p>1♂, Karasawa Spa, Chino-shi, alt. ca. 1900 m (the foot of Mt. Naka, the Yatsugatake Mountains), Nagano Pref., 13–28.VIII.1999, R. Shimoyama leg.</p><p>
            <bold>Diagnosis.</bold> Similar to <italic><tp:taxon-name><tp:taxon-name-part taxon-name-part-type="genus" reg="Trephionus">T.</tp:taxon-name-part> <tp:taxon-name-part taxon-name-part-type="species" reg="subcavicola">subcavicola</tp:taxon-name-part></tp:taxon-name></italic> Uéno and three species to be described below in having truncate apex of aedeagus. Readily distinguished from <italic><tp:taxon-name><tp:taxon-name-part taxon-name-part-type="genus" reg="Trephionus">T.</tp:taxon-name-part> <tp:taxon-name-part taxon-name-part-type="species" reg="subcavicola">subcavicola</tp:taxon-name-part></tp:taxon-name></italic> by the absence of inner sulcus of mid and hind tarsal segment 1 (present in <italic><tp:taxon-name><tp:taxon-name-part taxon-name-part-type="genus" reg="Trephionus">T.</tp:taxon-name-part> <tp:taxon-name-part taxon-name-part-type="species" reg="subcavicola">subcavicola</tp:taxon-name-part></tp:taxon-name></italic>; <xref ref-type="bibr" rid="B4">Habu 1978</xref>; <xref ref-type="bibr" rid="B16">Tanaka 1985</xref>). Distinguished from the other three species by the smaller <abbrev xmlns:xlink="http://www.w3.org/1999/xlink" xlink:title="pronotum index" id="ABBRID0EKXAE" xlink:type="simple">PI</abbrev> (i.e., narrower pronotum).</p></tp:treatment-sec><tp:treatment-sec sec-type="description" id="SECID0EOXAE"><title>Description.</title><p>Body length: ♂, 8.4 mm (n = 1). <abbrev xmlns:xlink="http://www.w3.org/1999/xlink" xlink:title="pronotum index" id="ABBRID0EUXAE" xlink:type="simple">PI</abbrev>: ♂, 1.19 (n = 1). Head and pronotum black; elytra blackish brown to black. Pronotal lateral margins sinuate before hind angles (Fig. <xref ref-type="fig" rid="F2">6</xref>). Mid and hind tarsal segment 1 sulcate on outer side, not on inner side; tarsal segment 5 lacks secondary setae on dorsal side. Apex of aedeagus truncate (Fig. <xref ref-type="fig" rid="F3">16c</xref>); endophallus (Fig. <xref ref-type="fig" rid="F3">16a, b</xref>) stout, almost straight, directed posterodorsally; gonopore opening directed right-dorsoposterolaterally; dorsobasal lobe widely swollen, with <abbrev xmlns:xlink="http://www.w3.org/1999/xlink" xlink:title="basal diameter" id="ABBRID0EEYAE" xlink:type="simple">BD</abbrev> as wide as <abbrev xmlns:xlink="http://www.w3.org/1999/xlink" xlink:title="width of the aedeagus" id="ABBRID0EIYAE" xlink:type="simple">AW</abbrev>; both sides of laterobasal lobe widely swollen, with <abbrev xmlns:xlink="http://www.w3.org/1999/xlink" xlink:title="basal diameter" id="ABBRID0EMYAE" xlink:type="simple">BD</abbrev> as wide as <abbrev xmlns:xlink="http://www.w3.org/1999/xlink" xlink:title="width of the aedeagus" id="ABBRID0EQYAE" xlink:type="simple">AW</abbrev>; dorsoapical lobe narrowed apically, weakly bent at subapical part, with <abbrev xmlns:xlink="http://www.w3.org/1999/xlink" xlink:title="basal diameter" id="ABBRID0EUYAE" xlink:type="simple">BD</abbrev> as half of <abbrev xmlns:xlink="http://www.w3.org/1999/xlink" xlink:title="width of the aedeagus" id="ABBRID0EYYAE" xlink:type="simple">AW</abbrev>; sclerotization of sclerotized lobe the same as aedeagus; sclerotized rim of gonopore indistinct.</p></tp:treatment-sec><tp:treatment-sec><!--Section generated to contain objects referenced in tp:taxon-treatment.--><fig id="F2" position="float" orientation="portrait"><label>Figures 2–9.</label><caption><p>Dorsal view of <italic><tp:taxon-name><tp:taxon-name-part taxon-name-part-type="genus" reg="Trephionus">Trephionus</tp:taxon-name-part></tp:taxon-name></italic> species: <bold>2</bold> <italic><tp:taxon-name><tp:taxon-name-part taxon-name-part-type="genus" reg="Trephionus">T.</tp:taxon-name-part> <tp:taxon-name-part taxon-name-part-type="species" reg="kinoshitai">kinoshitai</tp:taxon-name-part></tp:taxon-name></italic>, male from Mt. Shirouma <bold>3</bold> <italic><tp:taxon-name><tp:taxon-name-part taxon-name-part-type="genus" reg="Trephionus">T.</tp:taxon-name-part> <tp:taxon-name-part taxon-name-part-type="species" reg="cylindriphallus">cylindriphallus</tp:taxon-name-part></tp:taxon-name></italic> sp. n., holotype male <bold>4</bold> <italic><tp:taxon-name><tp:taxon-name-part taxon-name-part-type="genus" reg="Trephionus">T.</tp:taxon-name-part> <tp:taxon-name-part taxon-name-part-type="species" reg="niumontanus">niumontanus</tp:taxon-name-part></tp:taxon-name></italic> sp. n., holotype male <bold>5</bold> <italic><tp:taxon-name><tp:taxon-name-part taxon-name-part-type="genus" reg="Trephionus">T.</tp:taxon-name-part> <tp:taxon-name-part taxon-name-part-type="species" reg="babai">babai</tp:taxon-name-part></tp:taxon-name></italic>, male from Mt. Ishikiri <bold>6</bold> <italic><tp:taxon-name><tp:taxon-name-part taxon-name-part-type="genus" reg="Trephionus">T.</tp:taxon-name-part> <tp:taxon-name-part taxon-name-part-type="species" reg="shibataianus">shibataianus</tp:taxon-name-part></tp:taxon-name></italic>, male from Mt. Naka <bold>7</bold> <italic><tp:taxon-name><tp:taxon-name-part taxon-name-part-type="genus" reg="Trephionus">T.</tp:taxon-name-part> <tp:taxon-name-part taxon-name-part-type="species" reg="inexpectatus">inexpectatus</tp:taxon-name-part></tp:taxon-name></italic> sp. n., holotype male <bold>8</bold> <italic><tp:taxon-name><tp:taxon-name-part taxon-name-part-type="genus" reg="Trephionus">T.</tp:taxon-name-part> <tp:taxon-name-part taxon-name-part-type="species" reg="abiba">abiba</tp:taxon-name-part></tp:taxon-name></italic> sp. n., holotype male <bold>9</bold> <italic><tp:taxon-name><tp:taxon-name-part taxon-name-part-type="genus" reg="Trephionus">T.</tp:taxon-name-part> <tp:taxon-name-part taxon-name-part-type="species" reg="bifidilobatus">bifidilobatus</tp:taxon-name-part></tp:taxon-name></italic> sp. n., holotype male.</p></caption><graphic xmlns:xlink="http://www.w3.org/1999/xlink" xlink:href="zookeys-742-091-g002.jpg" position="float" orientation="portrait" xlink:type="simple" id="oo_190681.jpg"/></fig><fig id="F3" position="float" orientation="portrait"><label>Figures 10–19.</label><caption><p>Left lateral (<bold>a</bold>) and dorsal (<bold>b</bold>) views of the endophallus and ventral view of the aedeagal apex (<bold>c</bold>) of <italic><tp:taxon-name><tp:taxon-name-part taxon-name-part-type="genus" reg="Trephionus">Trephionus</tp:taxon-name-part></tp:taxon-name></italic> spp.: <bold>10</bold> <italic><tp:taxon-name><tp:taxon-name-part taxon-name-part-type="genus" reg="Trephionus">T.</tp:taxon-name-part> <tp:taxon-name-part taxon-name-part-type="species" reg="kinoshitai">kinoshitai</tp:taxon-name-part></tp:taxon-name></italic> from Mt. Shirouma <bold>11</bold> another specimen of <italic><tp:taxon-name><tp:taxon-name-part taxon-name-part-type="genus" reg="Trephionus">T.</tp:taxon-name-part> <tp:taxon-name-part taxon-name-part-type="species" reg="kinoshitai">kinoshitai</tp:taxon-name-part></tp:taxon-name></italic> from Mt. Shirouma, showing directions and examples of measurements for descriptions <bold>12</bold> <italic><tp:taxon-name><tp:taxon-name-part taxon-name-part-type="genus" reg="Trephionus">T.</tp:taxon-name-part> <tp:taxon-name-part taxon-name-part-type="species" reg="cylindriphallus">cylindriphallus</tp:taxon-name-part></tp:taxon-name></italic> sp. n., holotype male; <bold>13</bold> <italic><tp:taxon-name><tp:taxon-name-part taxon-name-part-type="genus" reg="Trephionus">T.</tp:taxon-name-part> <tp:taxon-name-part taxon-name-part-type="species" reg="cylindriphallus">cylindriphallus</tp:taxon-name-part></tp:taxon-name></italic> sp. n., a paratype male from Abe Pass <bold>14</bold> <italic><tp:taxon-name><tp:taxon-name-part taxon-name-part-type="genus" reg="Trephionus">T.</tp:taxon-name-part> <tp:taxon-name-part taxon-name-part-type="species" reg="niumontanus">niumontanus</tp:taxon-name-part></tp:taxon-name></italic> sp. n., holotype male <bold>15</bold> <italic><tp:taxon-name><tp:taxon-name-part taxon-name-part-type="genus" reg="Trephionus">T.</tp:taxon-name-part> <tp:taxon-name-part taxon-name-part-type="species" reg="babai">babai</tp:taxon-name-part></tp:taxon-name></italic> from Mt. Ishikiri; <bold>16</bold> <italic><tp:taxon-name><tp:taxon-name-part taxon-name-part-type="genus" reg="Trephionus">T.</tp:taxon-name-part> <tp:taxon-name-part taxon-name-part-type="species" reg="shibataianus">shibataianus</tp:taxon-name-part></tp:taxon-name></italic> from Mt. Naka <bold>17</bold> <italic><tp:taxon-name><tp:taxon-name-part taxon-name-part-type="genus" reg="Trephionus">T.</tp:taxon-name-part> <tp:taxon-name-part taxon-name-part-type="species" reg="inexpectatus">inexpectatus</tp:taxon-name-part></tp:taxon-name></italic> sp. n., holotype male <bold>18</bold> <italic><tp:taxon-name><tp:taxon-name-part taxon-name-part-type="genus" reg="Trephionus">T.</tp:taxon-name-part> <tp:taxon-name-part taxon-name-part-type="species" reg="abiba">abiba</tp:taxon-name-part></tp:taxon-name></italic> sp. n., holotype male <bold>19</bold> <italic><tp:taxon-name><tp:taxon-name-part taxon-name-part-type="genus" reg="Trephionus">T.</tp:taxon-name-part> <tp:taxon-name-part taxon-name-part-type="species" reg="bifidilobatus">bifidilobatus</tp:taxon-name-part></tp:taxon-name></italic> sp. n., holotype male. Abbreviations: <abbrev xmlns:xlink="http://www.w3.org/1999/xlink" xlink:title="width of the aedeagus" id="ABBRID0E2QAG" xlink:type="simple">AW</abbrev>, the width of the aedeagus at the ostium from the dorsal view; <abbrev xmlns:xlink="http://www.w3.org/1999/xlink" xlink:title="basal diameter" id="ABBRID0E6QAG" xlink:type="simple">BD</abbrev>, the basal diameter of the lobe from dorsal view; da, dorsoapical lobe; db, dorsobasal lobe; go, gonopore; lb, left laterobasal lobe; rb, right laterobasal lobe; sl, sclerotized lobe.</p></caption><graphic xmlns:xlink="http://www.w3.org/1999/xlink" xlink:href="zookeys-742-091-g003.jpg" position="float" orientation="portrait" xlink:type="simple" id="oo_190682.jpg"/></fig></tp:treatment-sec><ref-list><ref id="B4"><mixed-citation xmlns:xlink="http://www.w3.org/1999/xlink" xlink:type="simple">
          <person-group><name name-style="western"><surname>Habu</surname><given-names>A</given-names></name></person-group> (<year>1978</year>) Fauna Japonica. <tp:taxon-name><tp:taxon-name-part taxon-name-part-type="family">Carabidae</tp:taxon-name-part></tp:taxon-name>: <tp:taxon-name><tp:taxon-name-part taxon-name-part-type="tribe">Platynini</tp:taxon-name-part></tp:taxon-name> (<tp:taxon-name><tp:taxon-name-part taxon-name-part-type="class">Insecta</tp:taxon-name-part></tp:taxon-name>: <tp:taxon-name><tp:taxon-name-part taxon-name-part-type="order">Coleoptera</tp:taxon-name-part></tp:taxon-name>). Keigaku Publishing Co Ltd. Tokyo, 477 pp.</mixed-citation></ref><ref id="B16"><mixed-citation xmlns:xlink="http://www.w3.org/1999/xlink" xlink:type="simple">
          <person-group><name name-style="western"><surname>Tanaka</surname><given-names>K</given-names></name></person-group> (<year>1985</year>) <article-title><tp:taxon-name><tp:taxon-name-part taxon-name-part-type="family">Carabidae</tp:taxon-name-part></tp:taxon-name> (<tp:taxon-name><tp:taxon-name-part taxon-name-part-type="subfamily">Pterostichinae</tp:taxon-name-part></tp:taxon-name>, <tp:taxon-name><tp:taxon-name-part taxon-name-part-type="family">Zabrinae</tp:taxon-name-part></tp:taxon-name>).</article-title> In: <person-group><name name-style="western"><surname>Uéno</surname><given-names>S</given-names></name><name name-style="western"><surname>Kurosawa</surname><given-names>Y</given-names></name><name name-style="western"><surname>Satô</surname><given-names>M</given-names></name></person-group> (<role>Eds</role>) <issue-title>The Coleoptera of Japan in color.</issue-title> <source>Vol. 2. Hoikusha, Osaka</source>, <fpage>105</fpage>–<lpage>138</lpage>. [In Japanese]</mixed-citation></ref><ref id="B17"><mixed-citation xmlns:xlink="http://www.w3.org/1999/xlink" xlink:type="simple">
          <person-group><name name-style="western"><surname>Yoshitake</surname><given-names>H</given-names></name><name name-style="western"><surname>Kurihara</surname><given-names>T</given-names></name><name name-style="western"><surname>Yoshimatsu</surname><given-names>S</given-names></name><name name-style="western"><surname>Nakatani</surname><given-names>Y</given-names></name><name name-style="western"><surname>Yasuda</surname><given-names>K</given-names></name></person-group> (<year>2011</year>) <article-title>A list of carabid specimens (<tp:taxon-name><tp:taxon-name-part taxon-name-part-type="class">Insecta</tp:taxon-name-part></tp:taxon-name>: <tp:taxon-name><tp:taxon-name-part taxon-name-part-type="order">Coleoptera</tp:taxon-name-part></tp:taxon-name>) collected by the late Dr. Akinobu Habu preserved in the Insect Museum of the National Institute for Agro-Environmental Sciences.</article-title> <source>Bulletin of the National Institute of Agricultural Sciences, Series C</source> <volume>28</volume>: <fpage>1</fpage>–<lpage>327</lpage>. [In Japanese with English summary] <ext-link xlink:type="simple" ext-link-type="uri" xlink:href="http://www.naro.affrc.go.jp/archive/niaes/sinfo/publish/bulletin/niaes28.pdf">http://www.naro.affrc.go.jp/archive/niaes/sinfo/publish/bulletin/niaes28.pdf</ext-link></mixed-citation></ref><ref id="B5"><mixed-citation xmlns:xlink="http://www.w3.org/1999/xlink" xlink:type="simple">
          <person-group><name name-style="western"><surname>Hovorka</surname><given-names>O</given-names></name><name name-style="western"><surname>Sciaky</surname><given-names>R</given-names></name></person-group> (<year>2017</year>) <article-title>Subtribe <tp:taxon-name><tp:taxon-name-part taxon-name-part-type="subtribe">Synuchina</tp:taxon-name-part></tp:taxon-name> Lindroth. 1956.</article-title> In: <person-group><name name-style="western"><surname>Löbl</surname><given-names>I</given-names></name><name name-style="western"><surname>Smetana</surname><given-names>A</given-names></name></person-group> (<role>Eds</role>) <issue-title>Catalogue of Palaearctic Coleoptera.</issue-title> <source>Vol. 1. <tp:taxon-name><tp:taxon-name-part taxon-name-part-type="suborder">Archostemata</tp:taxon-name-part></tp:taxon-name>–<tp:taxon-name><tp:taxon-name-part taxon-name-part-type="suborder">Myxophaga</tp:taxon-name-part></tp:taxon-name>–<tp:taxon-name><tp:taxon-name-part taxon-name-part-type="suborder">Adephaga</tp:taxon-name-part></tp:taxon-name>. Revised and Updated Edition. Brill, Leiden</source>, <fpage>790</fpage>–<lpage>794</lpage>.</mixed-citation></ref></ref-list></tp:taxon-treatment>
