# Supplementary material for: Taxonomic notes on the ground beetles in the genus Trephionus Bates, 1883 from central Honshu, Japan (Coleoptera, Carabidae, Sphodrini, Synuchina)
Source: Zookeys. 2018 Mar 12;(742):91–104. doi: 10.3897/zookeys.742.23752 (PMC5904455; doi:10.3897/zookeys.742.23752)
Supplement: XML Treatment for Trephionus bifidilobatus [file zookeys.742.23752-treatment8.xml]

<!DOCTYPE tp:taxon-treatment
  PUBLIC "-//TaxonX//DTD Taxonomic Treatment Publishing DTD v0 20100105//EN" "tax-treatment-NSO.dtd">
<tp:taxon-treatment xmlns:tp="http://www.plazi.org/taxpub"><tp:treatment-meta><kwd-group><label>Taxon classification</label><kwd><named-content xmlns:xlink="http://www.w3.org/1999/xlink" content-type="kingdom">Animalia</named-content></kwd><kwd><named-content xmlns:xlink="http://www.w3.org/1999/xlink" content-type="order">Coleoptera</named-content></kwd><kwd><named-content xmlns:xlink="http://www.w3.org/1999/xlink" content-type="family">Carabidae</named-content></kwd></kwd-group><mixed-citation publication-type="journal"><person-group><name><surname>Sasakawa</surname><given-names>Kôji</given-names></name><name><surname>Itô</surname><given-names>Hirotarô</given-names></name></person-group><article-title>Taxonomic notes on the ground beetles in the genus <italic><tp:taxon-name><tp:taxon-name-part taxon-name-part-type="genus" reg="Trephionus">Trephionus</tp:taxon-name-part></tp:taxon-name></italic> Bates, 1883 from central Honshu, Japan (<tp:taxon-name><tp:taxon-name-part taxon-name-part-type="order">Coleoptera</tp:taxon-name-part></tp:taxon-name>, <tp:taxon-name><tp:taxon-name-part taxon-name-part-type="family">Carabidae</tp:taxon-name-part></tp:taxon-name>, <tp:taxon-name><tp:taxon-name-part taxon-name-part-type="tribe">Sphodrini</tp:taxon-name-part></tp:taxon-name>, <tp:taxon-name><tp:taxon-name-part taxon-name-part-type="subtribe">Synuchina</tp:taxon-name-part></tp:taxon-name>)</article-title><source>Zookeys</source><day>12</day><month>3</month><year>2018</year><volume>2018</volume><issue>742</issue><fpage>91</fpage><lpage>104</lpage><pub-id pub-id-type="doi">10.3897/zookeys.742.23752</pub-id></mixed-citation></tp:treatment-meta><tp:nomenclature><tp:taxon-name>
            <tp:taxon-name-part taxon-name-part-type="genus" reg="Trephionus">Trephionus</tp:taxon-name-part>
            <tp:taxon-name-part taxon-name-part-type="species" reg="bifidilobatus">bifidilobatus</tp:taxon-name-part>
            <object-id xmlns:xlink="http://www.w3.org/1999/xlink" content-type="zoobank" xlink:type="simple">http://zoobank.org/5B16A804-AF56-4C34-A1F5-B66A42CA6A44</object-id>
          </tp:taxon-name><tp:taxon-authority>Sasakawa &amp; Itô</tp:taxon-authority><tp:taxon-status xmlns:xlink="http://www.w3.org/1999/xlink" xlink:type="simple">sp. n.</tp:taxon-status><xref ref-type="fig" rid="F2">[Japanese name: Mitake-hoso-hirata-gomimushi] Figs 9</xref><xref ref-type="fig" rid="F3">, 19</xref></tp:nomenclature><tp:treatment-sec sec-type="type material" id="SECID0EAFAG"><title>Type material.</title><p>Holotype: ♂, Kotosawa, alt. ca. 310 m, Mitake, Oume-shi, Tokyo (<named-content xmlns:xlink="http://www.w3.org/1999/xlink" content-type="dwc:verbatimCoordinates" xlink:type="simple"><named-content content-type="geo-json" specific-use="{&#34;type&#34;:&#34;Point&#34;,&#34;coordinates&#34;:[139.168746,35.795931]}" id="NCID0EJFAG" xlink:type="simple">35.795931°N, 139.168746°E</named-content></named-content>), 10–12.IX.2009, K. Sasakawa leg.</p><!--PageBreak--><p>
            <bold>Diagnosis.</bold> Similar to <italic><tp:taxon-name><tp:taxon-name-part taxon-name-part-type="genus" reg="Trephionus">T.</tp:taxon-name-part> <tp:taxon-name-part taxon-name-part-type="species" reg="shibataianus">shibataianus</tp:taxon-name-part></tp:taxon-name></italic> and <italic><tp:taxon-name><tp:taxon-name-part taxon-name-part-type="genus" reg="Trephionus">T.</tp:taxon-name-part> <tp:taxon-name-part taxon-name-part-type="species" reg="abiba">abiba</tp:taxon-name-part></tp:taxon-name></italic> sp. n. in having truncate aedeagal apex and small body, but distinguished by larger <abbrev xmlns:xlink="http://www.w3.org/1999/xlink" xlink:title="pronotum index" id="ABBRID0EJGAG" xlink:type="simple">PI</abbrev> (i.e., wider pronotum) and reddish brown elytra.</p></tp:treatment-sec><tp:treatment-sec sec-type="description" id="SECID0ENGAG"><title>Description.</title><p>Body length: ♂, 8.2 mm (n = 1). <abbrev xmlns:xlink="http://www.w3.org/1999/xlink" xlink:title="pronotum index" id="ABBRID0ETGAG" xlink:type="simple">PI</abbrev>: ♂, 1.32 (n = 1). Head and pronotum black, elytra reddish brown. Pronotal lateral margins sinuate before hind angles (Fig. <xref ref-type="fig" rid="F2">9</xref>). Mid tarsal segment 1 bisulcate; hind tarsal segment 1 sulcate on outer side, not on inner side; tarsal segment 5 lacks secondary setae on dorsal side. Apex of aedeagus truncate, slightly emarginated at middle (Fig. <xref ref-type="fig" rid="F3">19c</xref>); endophallus (Fig. <xref ref-type="fig" rid="F3">19a, b</xref>) stout, almost straight, directed posterodorsally; gonopore opening directed right-dorsoposterolaterally; dorsobasal lobe widely swollen, with <abbrev xmlns:xlink="http://www.w3.org/1999/xlink" xlink:title="basal diameter" id="ABBRID0EDHAG" xlink:type="simple">BD</abbrev> wider than <abbrev xmlns:xlink="http://www.w3.org/1999/xlink" xlink:title="width of the aedeagus" id="ABBRID0EHHAG" xlink:type="simple">AW</abbrev>; right laterobasal lobe widely swollen, with <abbrev xmlns:xlink="http://www.w3.org/1999/xlink" xlink:title="basal diameter" id="ABBRID0ELHAG" xlink:type="simple">BD</abbrev> as wide as <abbrev xmlns:xlink="http://www.w3.org/1999/xlink" xlink:title="width of the aedeagus" id="ABBRID0EPHAG" xlink:type="simple">AW</abbrev>; left laterobasal lobe widely swollen, with <abbrev xmlns:xlink="http://www.w3.org/1999/xlink" xlink:title="basal diameter" id="ABBRID0ETHAG" xlink:type="simple">BD</abbrev> wider than <abbrev xmlns:xlink="http://www.w3.org/1999/xlink" xlink:title="width of the aedeagus" id="ABBRID0EXHAG" xlink:type="simple">AW</abbrev>; dorsoapical lobe markedly developed, bifid at apex, with <abbrev xmlns:xlink="http://www.w3.org/1999/xlink" xlink:title="basal diameter" id="ABBRID0E2HAG" xlink:type="simple">BD</abbrev> more than 0.8 times <abbrev xmlns:xlink="http://www.w3.org/1999/xlink" xlink:title="width of the aedeagus" id="ABBRID0E6HAG" xlink:type="simple">AW</abbrev>; sclerotization of sclerotized lobe as same as aedeagus; anteroposterior length of sclerotized rim of gonopore as long as proximodistal length of sclerotized lobe.</p></tp:treatment-sec><tp:treatment-sec sec-type="etymology" id="SECID0EDIAG"><title>Etymology.</title><p>The name refers to the bifid apex of the dorsoapical lobe of the endophallus.</p><fig id="F2" position="float" orientation="portrait"><label>Figures 2–9.</label><caption><p>Dorsal view of <italic><tp:taxon-name><tp:taxon-name-part taxon-name-part-type="genus" reg="Trephionus">Trephionus</tp:taxon-name-part></tp:taxon-name></italic> species: <bold>2</bold> <italic><tp:taxon-name><tp:taxon-name-part taxon-name-part-type="genus" reg="Trephionus">T.</tp:taxon-name-part> <tp:taxon-name-part taxon-name-part-type="species" reg="kinoshitai">kinoshitai</tp:taxon-name-part></tp:taxon-name></italic>, male from Mt. Shirouma <bold>3</bold> <italic><tp:taxon-name><tp:taxon-name-part taxon-name-part-type="genus" reg="Trephionus">T.</tp:taxon-name-part> <tp:taxon-name-part taxon-name-part-type="species" reg="cylindriphallus">cylindriphallus</tp:taxon-name-part></tp:taxon-name></italic> sp. n., holotype male <bold>4</bold> <italic><tp:taxon-name><tp:taxon-name-part taxon-name-part-type="genus" reg="Trephionus">T.</tp:taxon-name-part> <tp:taxon-name-part taxon-name-part-type="species" reg="niumontanus">niumontanus</tp:taxon-name-part></tp:taxon-name></italic> sp. n., holotype male <bold>5</bold> <italic><tp:taxon-name><tp:taxon-name-part taxon-name-part-type="genus" reg="Trephionus">T.</tp:taxon-name-part> <tp:taxon-name-part taxon-name-part-type="species" reg="babai">babai</tp:taxon-name-part></tp:taxon-name></italic>, male from Mt. Ishikiri <bold>6</bold> <italic><tp:taxon-name><tp:taxon-name-part taxon-name-part-type="genus" reg="Trephionus">T.</tp:taxon-name-part> <tp:taxon-name-part taxon-name-part-type="species" reg="shibataianus">shibataianus</tp:taxon-name-part></tp:taxon-name></italic>, male from Mt. Naka <bold>7</bold> <italic><tp:taxon-name><tp:taxon-name-part taxon-name-part-type="genus" reg="Trephionus">T.</tp:taxon-name-part> <tp:taxon-name-part taxon-name-part-type="species" reg="inexpectatus">inexpectatus</tp:taxon-name-part></tp:taxon-name></italic> sp. n., holotype male <bold>8</bold> <italic><tp:taxon-name><tp:taxon-name-part taxon-name-part-type="genus" reg="Trephionus">T.</tp:taxon-name-part> <tp:taxon-name-part taxon-name-part-type="species" reg="abiba">abiba</tp:taxon-name-part></tp:taxon-name></italic> sp. n., holotype male <bold>9</bold> <italic><tp:taxon-name><tp:taxon-name-part taxon-name-part-type="genus" reg="Trephionus">T.</tp:taxon-name-part> <tp:taxon-name-part taxon-name-part-type="species" reg="bifidilobatus">bifidilobatus</tp:taxon-name-part></tp:taxon-name></italic> sp. n., holotype male.</p></caption><graphic xmlns:xlink="http://www.w3.org/1999/xlink" xlink:href="zookeys-742-091-g002.jpg" position="float" orientation="portrait" xlink:type="simple" id="oo_190681.jpg"/></fig><fig id="F3" position="float" orientation="portrait"><label>Figures 10–19.</label><caption><p>Left lateral (<bold>a</bold>) and dorsal (<bold>b</bold>) views of the endophallus and ventral view of the aedeagal apex (<bold>c</bold>) of <italic><tp:taxon-name><tp:taxon-name-part taxon-name-part-type="genus" reg="Trephionus">Trephionus</tp:taxon-name-part></tp:taxon-name></italic> spp.: <bold>10</bold> <italic><tp:taxon-name><tp:taxon-name-part taxon-name-part-type="genus" reg="Trephionus">T.</tp:taxon-name-part> <tp:taxon-name-part taxon-name-part-type="species" reg="kinoshitai">kinoshitai</tp:taxon-name-part></tp:taxon-name></italic> from Mt. Shirouma <bold>11</bold> another specimen of <italic><tp:taxon-name><tp:taxon-name-part taxon-name-part-type="genus" reg="Trephionus">T.</tp:taxon-name-part> <tp:taxon-name-part taxon-name-part-type="species" reg="kinoshitai">kinoshitai</tp:taxon-name-part></tp:taxon-name></italic> from Mt. Shirouma, showing directions and examples of measurements for descriptions <bold>12</bold> <italic><tp:taxon-name><tp:taxon-name-part taxon-name-part-type="genus" reg="Trephionus">T.</tp:taxon-name-part> <tp:taxon-name-part taxon-name-part-type="species" reg="cylindriphallus">cylindriphallus</tp:taxon-name-part></tp:taxon-name></italic> sp. n., holotype male; <bold>13</bold> <italic><tp:taxon-name><tp:taxon-name-part taxon-name-part-type="genus" reg="Trephionus">T.</tp:taxon-name-part> <tp:taxon-name-part taxon-name-part-type="species" reg="cylindriphallus">cylindriphallus</tp:taxon-name-part></tp:taxon-name></italic> sp. n., a paratype male from Abe Pass <bold>14</bold> <italic><tp:taxon-name><tp:taxon-name-part taxon-name-part-type="genus" reg="Trephionus">T.</tp:taxon-name-part> <tp:taxon-name-part taxon-name-part-type="species" reg="niumontanus">niumontanus</tp:taxon-name-part></tp:taxon-name></italic> sp. n., holotype male <bold>15</bold> <italic><tp:taxon-name><tp:taxon-name-part taxon-name-part-type="genus" reg="Trephionus">T.</tp:taxon-name-part> <tp:taxon-name-part taxon-name-part-type="species" reg="babai">babai</tp:taxon-name-part></tp:taxon-name></italic> from Mt. Ishikiri; <bold>16</bold> <italic><tp:taxon-name><tp:taxon-name-part taxon-name-part-type="genus" reg="Trephionus">T.</tp:taxon-name-part> <tp:taxon-name-part taxon-name-part-type="species" reg="shibataianus">shibataianus</tp:taxon-name-part></tp:taxon-name></italic> from Mt. Naka <bold>17</bold> <italic><tp:taxon-name><tp:taxon-name-part taxon-name-part-type="genus" reg="Trephionus">T.</tp:taxon-name-part> <tp:taxon-name-part taxon-name-part-type="species" reg="inexpectatus">inexpectatus</tp:taxon-name-part></tp:taxon-name></italic> sp. n., holotype male <bold>18</bold> <italic><tp:taxon-name><tp:taxon-name-part taxon-name-part-type="genus" reg="Trephionus">T.</tp:taxon-name-part> <tp:taxon-name-part taxon-name-part-type="species" reg="abiba">abiba</tp:taxon-name-part></tp:taxon-name></italic> sp. n., holotype male <bold>19</bold> <italic><tp:taxon-name><tp:taxon-name-part taxon-name-part-type="genus" reg="Trephionus">T.</tp:taxon-name-part> <tp:taxon-name-part taxon-name-part-type="species" reg="bifidilobatus">bifidilobatus</tp:taxon-name-part></tp:taxon-name></italic> sp. n., holotype male. Abbreviations: <abbrev xmlns:xlink="http://www.w3.org/1999/xlink" xlink:title="width of the aedeagus" id="ABBRID0E2QAG" xlink:type="simple">AW</abbrev>, the width of the aedeagus at the ostium from the dorsal view; <abbrev xmlns:xlink="http://www.w3.org/1999/xlink" xlink:title="basal diameter" id="ABBRID0E6QAG" xlink:type="simple">BD</abbrev>, the basal diameter of the lobe from dorsal view; da, dorsoapical lobe; db, dorsobasal lobe; go, gonopore; lb, left laterobasal lobe; rb, right laterobasal lobe; sl, sclerotized lobe.</p></caption><graphic xmlns:xlink="http://www.w3.org/1999/xlink" xlink:href="zookeys-742-091-g003.jpg" position="float" orientation="portrait" xlink:type="simple" id="oo_190682.jpg"/></fig></tp:treatment-sec></tp:taxon-treatment>
